# Supplementary material for: The novel role of Kallistatin in linking metabolic syndromes and cognitive memory deterioration by inducing amyloid-β plaques accumulation and tau protein hyperphosphorylation
Source: eLife. 2025 Aug 5;13:RP99462. doi: 10.7554/eLife.99462 (PMC12324742; doi:10.7554/eLife.99462)
Supplement: Figure 2—source data 2. — Western blot analysis of Aβ protein level in primary hippocampal neurons infected with overexpressing Kallistatin adenovirus and control groups, n = 3 per group. [file elife-99462-fig2-data2.zip]

Archive with 14 entries (14 files):
- Fig.2F Aα╕åα╕ó.tif
- __MACOSX/._Fig.2F Aα╕åα╕ó.tif
- Fig.2C AK╠oA╠éG╠oZ╠î12month.tif
- __MACOSX/._Fig.2C AK╠oA╠éG╠oZ╠î12month.tif
- Fig.2C AK╠oA╠éG╠oZ╠î6+9 month.tif
- __MACOSX/._Fig.2C AK╠oA╠éG╠oZ╠î6+9 month.tif
- Fig.2C actinG╠oZ╠î12month.tif
- __MACOSX/._Fig.2C actinG╠oZ╠î12month.tif
- Fig.2C actinG╠oZ╠î6+9 month.tif
- __MACOSX/._Fig.2C actinG╠oZ╠î6+9 month.tif
- Fig.2F KAL.tif
- __MACOSX/._Fig.2F KAL.tif
- Fig.2F actin.tif
- __MACOSX/._Fig.2F actin.tif
