# Supplementary material for: The novel role of Kallistatin in linking metabolic syndromes and cognitive memory deterioration by inducing amyloid-β plaques accumulation and tau protein hyperphosphorylation
Source: eLife. 2025 Aug 5;13:RP99462. doi: 10.7554/eLife.99462 (PMC12324742; doi:10.7554/eLife.99462)
Supplement: Figure 2—figure supplement 1—source data 2. — Western blot analysis of Aβ protein level in HT22 cells infected with overexpressing Kallistatin adenovirus and control groups for 48 hr. [file elife-99462-fig2-figsupp1-data2.zip]

Archive with 8 entries (8 files):
- Fig.S2C Aα╕åα╕ó HT22.tif
- __MACOSX/._Fig.S2C Aα╕åα╕ó HT22.tif
- Fig.S2C Actin HT22.tif
- __MACOSX/._Fig.S2C Actin HT22.tif
- Fig.S2C Actin2 HT22.tif
- __MACOSX/._Fig.S2C Actin2 HT22.tif
- Fig.S2C KALT22.tif
- __MACOSX/._Fig.S2C KALT22.tif
