# Supplementary material for: The novel role of Kallistatin in linking metabolic syndromes and cognitive memory deterioration by inducing amyloid-β plaques accumulation and tau protein hyperphosphorylation
Source: eLife. 2025 Aug 5;13:RP99462. doi: 10.7554/eLife.99462 (PMC12324742; doi:10.7554/eLife.99462)
Supplement: Figure 3—source data 1. — Protein levels of phosphorylated tau (p-tau S396, p-tau T231, and p-tau S202) and tau were tested by western blot analysis in hippocampal tissue. [file elife-99462-fig3-data1.zip]

Archive with 2 entries (1 files):
- Figure 3-source data 1/
- Figure 3-source data 1/Figure 3-source data.png
