# Supplementary material for: The novel role of Kallistatin in linking metabolic syndromes and cognitive memory deterioration by inducing amyloid-β plaques accumulation and tau protein hyperphosphorylation
Source: eLife. 2025 Aug 5;13:RP99462. doi: 10.7554/eLife.99462 (PMC12324742; doi:10.7554/eLife.99462)
Supplement: Figure 3—source data 2. — Protein levels of phosphorylated tau (p-tau S396, p-tau T231, and p-tau S202) and tau were tested by western blot analysis in hippocampal tissue. [file elife-99462-fig3-data2.zip]

Archive with 20 entries (20 files):
- Fig.3C actin 6m 9m.tif
- __MACOSX/._Fig.3C actin 6m 9m.tif
- Fig.3C actin S202 12m.tif
- __MACOSX/._Fig.3C actin S202 12m.tif
- Fig.3C ptau S202 12m.tif
- __MACOSX/._Fig.3C ptau S202 12m.tif
- Fig.3C ptau S202 6m 9m.tif
- __MACOSX/._Fig.3C ptau S202 6m 9m.tif
- Fig.3C ptau S396 12m.tif
- __MACOSX/._Fig.3C ptau S396 12m.tif
- Fig.3C ptau S396 6m 9m.tif
- __MACOSX/._Fig.3C ptau S396 6m 9m.tif
- Fig.3C ptau T231 12m.tif
- __MACOSX/._Fig.3C ptau T231 12m.tif
- Fig.3C ptau T231 6m 9m.tif
- __MACOSX/._Fig.3C ptau T231 6m 9m.tif
- Fig.3C tau 12m.tif
- __MACOSX/._Fig.3C tau 12m.tif
- Fig.3C tau 6m 9m.tif
- __MACOSX/._Fig.3C tau 6m 9m.tif
