# Supplementary material for: The novel role of Kallistatin in linking metabolic syndromes and cognitive memory deterioration by inducing amyloid-β plaques accumulation and tau protein hyperphosphorylation
Source: eLife. 2025 Aug 5;13:RP99462. doi: 10.7554/eLife.99462 (PMC12324742; doi:10.7554/eLife.99462)
Supplement: Figure 4—source data 2. — Western blot analysis of relevant proteins, such as APP, PS1, and BACE1 during Aβ generation in hippocampal tissue of each time point (6, 9, and 12 M) KAL-TG mice and corresponding WT control groups, n = 3 per group. [file elife-99462-fig4-data2.zip]

Archive with 22 entries (22 files):
- Fig.4A APP 12m.tif
- __MACOSX/._Fig.4A APP 12m.tif
- Fig.4A APP 6m 9m.tif
- __MACOSX/._Fig.4A APP 6m 9m.tif
- Fig.4A Actin 6m 9m.tif
- __MACOSX/._Fig.4A Actin 6m 9m.tif
- Fig.4A Actin1 12m.tif
- __MACOSX/._Fig.4A Actin1 12m.tif
- Fig.4A Actin2 12m.tif
- __MACOSX/._Fig.4A Actin2 12m.tif
- Fig.4A BACE 6m 9m.tif
- __MACOSX/._Fig.4A BACE 6m 9m.tif
- Fig.4A BACE12m.tif
- __MACOSX/._Fig.4A BACE12m.tif
- Fig.4A KAL 12m.tif
- __MACOSX/._Fig.4A KAL 12m.tif
- Fig.4A KAL 6m 9m.tif
- __MACOSX/._Fig.4A KAL 6m 9m.tif
- Fig.4A PS1 12m.tif
- __MACOSX/._Fig.4A PS1 12m.tif
- Fig.4A PS1 6m 9m.tif
- __MACOSX/._Fig.4A PS1 6m 9m.tif
