# Supplementary material for: The novel role of Kallistatin in linking metabolic syndromes and cognitive memory deterioration by inducing amyloid-β plaques accumulation and tau protein hyperphosphorylation
Source: eLife. 2025 Aug 5;13:RP99462. doi: 10.7554/eLife.99462 (PMC12324742; doi:10.7554/eLife.99462)
Supplement: Figure 5—source data 2. — Hippocampal tissues and primary hippocampal neurons were run on the same membrane. A: lanes 1: primary hippocampal neurons control; lanes 2: primary hippocampal neurons infected with GFP adenovirus; lanes 3: primary hippocampal neurons infected with overexpressing Kallistatin adenovirus. E, F, G: lanes 1: primary hippocampal neurons infected with GFP adenovirus; lanes 2: primary hippocampal neurons infected with overexpressing Kallistatin adenovirus; lanes 3: primary hippocampal neurons infected with overexpressing Kallistatin adenovirus and treated with Verubecestat/siHESl/RSG; K: lanes 1-4: hippocampus from WT mice; lanes 5-8: hippocampusfom KAL-TG mice. [file elife-99462-fig5-data2.zip]

Archive with 48 entries (48 files):
- Fig5A APP Neuron.tif
- __MACOSX/._Fig5A APP Neuron.tif
- Fig5A Actin1 Neuron.tif
- __MACOSX/._Fig5A Actin1 Neuron.tif
- Fig5A Actin2 Neuron.tif
- __MACOSX/._Fig5A Actin2 Neuron.tif
- Fig5A BACE1 Neuron.tif
- __MACOSX/._Fig5A BACE1 Neuron.tif
- Fig5A KAL Neuron.tif
- __MACOSX/._Fig5A KAL Neuron.tif
- Fig5A PS1 Neuron.tif
- __MACOSX/._Fig5A PS1 Neuron.tif
- Fig5E Actin1 Neuron.tif
- __MACOSX/._Fig5E Actin1 Neuron.tif
- Fig5E Actin2 Neuron.tif
- __MACOSX/._Fig5E Actin2 Neuron.tif
- Fig5E BACE1 Neuron.tif
- __MACOSX/._Fig5E BACE1 Neuron.tif
- Fig5E KAL Neuron.tif
- __MACOSX/._Fig5E KAL Neuron.tif
- Fig5F Actin Neuron.tif
- __MACOSX/._Fig5F Actin Neuron.tif
- Fig5F BACE1 Neuron.tif
- __MACOSX/._Fig5F BACE1 Neuron.tif
- Fig5G Actin hippocampal tissue.tif
- __MACOSX/._Fig5G Actin hippocampal tissue.tif
- Fig5G KAL hippocampal tissue.tif
- __MACOSX/._Fig5G KAL hippocampal tissue.tif
- Fig5G SP1 hippocampal tissue.tif
- __MACOSX/._Fig5G SP1 hippocampal tissue.tif
- Fig5G YY1 hippocampal tissue.tif
- __MACOSX/._Fig5G YY1 hippocampal tissue.tif
- Fig5K Actin Neuron.tif
- __MACOSX/._Fig5K Actin Neuron.tif
- Fig5K BACE1 Neuron.tif
- __MACOSX/._Fig5K BACE1 Neuron.tif
- Fig5K KAL Neuron.tif
- __MACOSX/._Fig5K KAL Neuron.tif
- Fig5E Aα╕åα╕ó Neuron.tif
- __MACOSX/._Fig5E Aα╕åα╕ó Neuron.tif
- Fig5F Aα╕åα╕ó Neuron.tif
- __MACOSX/._Fig5F Aα╕åα╕ó Neuron.tif
- Fig5G PPARα╕åα╕ú hippocampal tissue.tif
- __MACOSX/._Fig5G PPARα╕åα╕ú hippocampal tissue.tif
- Fig5K Aα╕åα╕ó Neuron.tif
- __MACOSX/._Fig5K Aα╕åα╕ó Neuron.tif
- Fig5K PPARα╕åα╕ú Neuron.tif
- __MACOSX/._Fig5K PPARα╕åα╕ú Neuron.tif
