# Supplementary material for: The novel role of Kallistatin in linking metabolic syndromes and cognitive memory deterioration by inducing amyloid-β plaques accumulation and tau protein hyperphosphorylation
Source: eLife. 2025 Aug 5;13:RP99462. doi: 10.7554/eLife.99462 (PMC12324742; doi:10.7554/eLife.99462)
Supplement: Figure 5—figure supplement 1—source data 2. — HT22 cells and primary hippocampal neurons were run on the same membrane. A: lanes 1: HT22 cells control; lanes 2: HT22 infected with GFP adenovirus; lanes 3: 1T22 cells imfected with overexpressimg Kalistatin adenovirus; D: lanes 1: HiT22 cells control; lanes 2: HT22 cells infected with siNC; lanes 3-5: HT22 cells infected with BACE1 siRNA 1-3; E: lanes 1: HT22 infected with GFP adenovirus; lanes 2: HT22 cells infected with overexpressing Kalistatin adenovirus; lanes 3: HT22 cels treaded with rosiglitazone, then infected with overexpressing Kallistatin adenovirus. [file elife-99462-fig5-figsupp1-data2.zip]

Archive with 22 entries (22 files):
- Fig.S5E Aα╕åα╕ó HT22.tif
- __MACOSX/._Fig.S5E Aα╕åα╕ó HT22.tif
- Fig.S5E PPARα╕åα╕ú HT22.tif
- __MACOSX/._Fig.S5E PPARα╕åα╕ú HT22.tif
- Fig.S5A APP HT22.tif
- __MACOSX/._Fig.S5A APP HT22.tif
- Fig.S5A Actin HT22.tif
- __MACOSX/._Fig.S5A Actin HT22.tif
- Fig.S5A KAL HT22.tif
- __MACOSX/._Fig.S5A KAL HT22.tif
- Fig.S5A PS1 HT22.tif
- __MACOSX/._Fig.S5A PS1 HT22.tif
- Fig.S5D Actin HT22.tif
- __MACOSX/._Fig.S5D Actin HT22.tif
- Fig.S5D BACE1 HT22.tif
- __MACOSX/._Fig.S5D BACE1 HT22.tif
- Fig.S5E Actin HT22.tif
- __MACOSX/._Fig.S5E Actin HT22.tif
- Fig.S5E BACE1 HT22.tif
- __MACOSX/._Fig.S5E BACE1 HT22.tif
- Fig.S5E KAL HT22.tif
- __MACOSX/._Fig.S5E KAL HT22.tif
