# Supplementary material for: The novel role of Kallistatin in linking metabolic syndromes and cognitive memory deterioration by inducing amyloid-β plaques accumulation and tau protein hyperphosphorylation
Source: eLife. 2025 Aug 5;13:RP99462. doi: 10.7554/eLife.99462 (PMC12324742; doi:10.7554/eLife.99462)
Supplement: Figure 6—source data 1. — Hippocampal tissues and primary hippocampal neurons were run on the same membrane. A: lanes 1-4: hippocampus from WT mice; lanes 5-8: hippocampus from KAL-TG mice; E–H: lanes 1: primary hippocampal neurons infected with GFP adenovirnus, lanes 2: primary hippocampal neurons infected with overexpressing Kallistatin adenovirus; lane 3: primary hippocampal neurons infected with overexpressing Kallistatin adenovirus and siHES1. [file elife-99462-fig6-data1.zip]

Archive with 2 entries (1 files):
- Figure 6-source data 1/
- Figure 6-source data 1/Figure 6-source data.png
