# Supplementary material for: The novel role of Kallistatin in linking metabolic syndromes and cognitive memory deterioration by inducing amyloid-β plaques accumulation and tau protein hyperphosphorylation
Source: eLife. 2025 Aug 5;13:RP99462. doi: 10.7554/eLife.99462 (PMC12324742; doi:10.7554/eLife.99462)
Supplement: Figure 6—source data 2. — Hippocampal tissues and primary hippocampal neurons were run on the same membrane. A: lanes 1-4: hippocampus from WT mice; lanes 5-8: hippocampus from KAL-TG mice; E–H: lanes 1: primary hippocampal neurons infected with GFP adenovirnus, lanes 2: primary hippocampal neurons infected with overexpressing Kallistatin adenovirus; lane 3: primary hippocampal neurons infected with overexpressing Kallistatin adenovirus and siHES1. [file elife-99462-fig6-data2.zip]

Archive with 58 entries (58 files):
- Fig.6G Aα╕åα╕ó Neuron.tif
- __MACOSX/._Fig.6G Aα╕åα╕ó Neuron.tif
- Fig.6G PPARα╕åα╕ú Neuron.tif
- __MACOSX/._Fig.6G PPARα╕åα╕ú Neuron.tif
- Fig.6H Aα╕åα╕ó Neuron.tif
- __MACOSX/._Fig.6H Aα╕åα╕ó Neuron.tif
- Fig.6H PPARα╕åα╕ú Neuron.tif
- __MACOSX/._Fig.6H PPARα╕åα╕ú Neuron.tif
- Fig.6A Actin hippo.tif
- __MACOSX/._Fig.6A Actin hippo.tif
- Fig.6A KAL hippo.tif
- __MACOSX/._Fig.6A KAL hippo.tif
- Fig.6A Notch1 hippo.tif
- __MACOSX/._Fig.6A Notch1 hippo.tif
- Fig.6E Actin Neuron.tif
- __MACOSX/._Fig.6E Actin Neuron.tif
- Fig.6E KAL anti KAL Neuron.tif
- __MACOSX/._Fig.6E KAL anti KAL Neuron.tif
- Fig.6E KAL anti notch1 Neuron.tif
- __MACOSX/._Fig.6E KAL anti notch1 Neuron.tif
- Fig.6E KAL input Neuron.tif
- __MACOSX/._Fig.6E KAL input Neuron.tif
- Fig.6E Notch1 anti KAL Neuron.tif
- __MACOSX/._Fig.6E Notch1 anti KAL Neuron.tif
- Fig.6E Notch1 anti notch1 Neuron.tif
- __MACOSX/._Fig.6E Notch1 anti notch1 Neuron.tif
- Fig.6E Notch1 input Neuron.tif
- __MACOSX/._Fig.6E Notch1 input Neuron.tif
- Fig.6F Actin cell lysate Neuron.tif
- __MACOSX/._Fig.6F Actin cell lysate Neuron.tif
- Fig.6F Actin menbrane Neuron.tif
- __MACOSX/._Fig.6F Actin menbrane Neuron.tif
- Fig.6F Caveolin1 menbrane Neuron.tif
- __MACOSX/._Fig.6F Caveolin1 menbrane Neuron.tif
- Fig.6F KAL cell lysate Neuron.tif
- __MACOSX/._Fig.6F KAL cell lysate Neuron.tif
- Fig.6F KAL menbrane Neuron.tif
- __MACOSX/._Fig.6F KAL menbrane Neuron.tif
- Fig.6F Notch1 cell lysate Neuron.tif
- __MACOSX/._Fig.6F Notch1 cell lysate Neuron.tif
- Fig.6F Notch1 menbrane Neuron.tif
- __MACOSX/._Fig.6F Notch1 menbrane Neuron.tif
- Fig.6G Actin Neuron.tif
- __MACOSX/._Fig.6G Actin Neuron.tif
- Fig.6G BACE1 Neuron.tif
- __MACOSX/._Fig.6G BACE1 Neuron.tif
- Fig.6G HES1 Neuron.tif
- __MACOSX/._Fig.6G HES1 Neuron.tif
- Fig.6G Notch1 Neuron.tif
- __MACOSX/._Fig.6G Notch1 Neuron.tif
- Fig.6H Actin1 Neuron.tif
- __MACOSX/._Fig.6H Actin1 Neuron.tif
- Fig.6H Actin2 Neuron.tif
- __MACOSX/._Fig.6H Actin2 Neuron.tif
- Fig.6H BACE1 Neuron.tif
- __MACOSX/._Fig.6H BACE1 Neuron.tif
- Fig.6H HES1 Neuron.tif
- __MACOSX/._Fig.6H HES1 Neuron.tif
