# Supplementary material for: The novel role of Kallistatin in linking metabolic syndromes and cognitive memory deterioration by inducing amyloid-β plaques accumulation and tau protein hyperphosphorylation
Source: eLife. 2025 Aug 5;13:RP99462. doi: 10.7554/eLife.99462 (PMC12324742; doi:10.7554/eLife.99462)
Supplement: Figure 6—figure supplement 1—source data 1. — Primary hippocampal neurons and HT22 cells were run on thesame membrane. Lanes 1: Primary hippocampal neurons or HT22 cells control; lanes 2: primary hippocampal neurons or HT22 infected with GFP adenovirus, lanes 3: primary hippocampal neurons or HT22 cells infected with overexpressing Kallistatin adenovirus, E, F: lanes 1: primary hippocampal neurons or HT22 cells control: lanes 2: primary hippocampal neurons or HT22 cells infected with siNC: lanes 3-5: primary hippocampal neurons or HT22 cells infected with Notchl siRNA 1-3. [file elife-99462-fig6-figsupp1-data1.zip]

Archive with 2 entries (1 files):
- Figure 6-figure supplement-source data 1/
- Figure 6-figure supplement-source data 1/Figure 6-figure supplement-source data.png
