# Supplementary material for: The novel role of Kallistatin in linking metabolic syndromes and cognitive memory deterioration by inducing amyloid-β plaques accumulation and tau protein hyperphosphorylation
Source: eLife. 2025 Aug 5;13:RP99462. doi: 10.7554/eLife.99462 (PMC12324742; doi:10.7554/eLife.99462)
Supplement: Figure 6—figure supplement 1—source data 2. — Primary hippocampal neurons and HT22 cells were run on thesame membrane. Lanes 1: Primary hippocampal neurons or HT22 cells control; lanes 2: primary hippocampal neurons or HT22 infected with GFP adenovirus, lanes 3: primary hippocampal neurons or HT22 cells infected with overexpressing Kallistatin adenovirus, E, F: lanes 1: primary hippocampal neurons or HT22 cells control: lanes 2: primary hippocampal neurons or HT22 cells infected with siNC: lanes 3-5: primary hippocampal neurons or HT22 cells infected with Notchl siRNA 1-3. [file elife-99462-fig6-figsupp1-data2.zip]

Archive with 44 entries (44 files):
- Fig.S6A Actin Neuron.tif
- __MACOSX/._Fig.S6A Actin Neuron.tif
- Fig.S6A KAL Neuron.tif
- __MACOSX/._Fig.S6A KAL Neuron.tif
- Fig.S6A Notch1 Neuron.tif
- __MACOSX/._Fig.S6A Notch1 Neuron.tif
- Fig.S6B Actin HT22.tif
- __MACOSX/._Fig.S6B Actin HT22.tif
- Fig.S6B KAL HT22.tif
- __MACOSX/._Fig.S6B KAL HT22.tif
- Fig.S6B Notch1 HT22.tif
- __MACOSX/._Fig.S6B Notch1 HT22.tif
- Fig.S6C Actin input HT22.tif
- __MACOSX/._Fig.S6C Actin input HT22.tif
- Fig.S6C KAL anti KAL HT22.tif
- __MACOSX/._Fig.S6C KAL anti KAL HT22.tif
- Fig.S6C KAL input HT22.tif
- __MACOSX/._Fig.S6C KAL input HT22.tif
- Fig.S6C Notch1 KAL anti notch HT22.tif
- __MACOSX/._Fig.S6C Notch1 KAL anti notch HT22.tif
- Fig.S6C Notch1 anti KAL HT22.tif
- __MACOSX/._Fig.S6C Notch1 anti KAL HT22.tif
- Fig.S6C Notch1 anti notch HT22.tif
- __MACOSX/._Fig.S6C Notch1 anti notch HT22.tif
- Fig.S6C Notch1 input HT22.tif
- __MACOSX/._Fig.S6C Notch1 input HT22.tif
- Fig.S6D Actin IB HT22.tif
- __MACOSX/._Fig.S6D Actin IB HT22.tif
- Fig.S6D KAL IB HT22.tif
- __MACOSX/._Fig.S6D KAL IB HT22.tif
- Fig.S6D KAL IP HT22.tif
- __MACOSX/._Fig.S6D KAL IP HT22.tif
- Fig.S6D Notch1 IB HT22.tif
- __MACOSX/._Fig.S6D Notch1 IB HT22.tif
- Fig.S6D Notch1 IP HT22.tif
- __MACOSX/._Fig.S6D Notch1 IP HT22.tif
- Fig.S6E Actin HT22.tif
- __MACOSX/._Fig.S6E Actin HT22.tif
- Fig.S6E NOTCH1 HT22.tif
- __MACOSX/._Fig.S6E NOTCH1 HT22.tif
- Fig.S6F Actin HT22.tif
- __MACOSX/._Fig.S6F Actin HT22.tif
- Fig.S6F HES1 HT22.tif
- __MACOSX/._Fig.S6F HES1 HT22.tif
