# Supplementary material for: The novel role of Kallistatin in linking metabolic syndromes and cognitive memory deterioration by inducing amyloid-β plaques accumulation and tau protein hyperphosphorylation
Source: eLife. 2025 Aug 5;13:RP99462. doi: 10.7554/eLife.99462 (PMC12324742; doi:10.7554/eLife.99462)
Supplement: Figure 7—source data 2. — Hippocampal tissues and primary hippocampal neurons were run on the same membrane. A: lanes 1-4: hippocampus from WT mice, lanes 5-8: hippocampus from KAL-TG mice; C, E: lanes 1: primary hippocampal neurons control; lanes 2: primary hippocampal neurons infected with GFP adenovirus; lanes 3: primary hippocampal neurons infected with overexpressing Kallistatin adenovirus, (E) then treated with LiCl (10 nM). [file elife-99462-fig7-data2.zip]

Archive with 40 entries (40 files):
- Fig.7A GSK3α╕åα╕ó hippo.tif
- __MACOSX/._Fig.7A GSK3α╕åα╕ó hippo.tif
- Fig.7A pGSK3α╕åα╕ó(S9) hippo.tif
- __MACOSX/._Fig.7A pGSK3α╕åα╕ó(S9) hippo.tif
- Fig.7C GSK3α╕åα╕ó Neuron.tif
- __MACOSX/._Fig.7C GSK3α╕åα╕ó Neuron.tif
- Fig.7C pGSK3α╕åα╕ó(S9) Neuron.tif
- __MACOSX/._Fig.7C pGSK3α╕åα╕ó(S9) Neuron.tif
- Fig.7E GSK3α╕åα╕ó Neuron.tif
- __MACOSX/._Fig.7E GSK3α╕åα╕ó Neuron.tif
- Fig.7E pGSK3α╕åα╕ó(S9) Neuron.gif
- __MACOSX/._Fig.7E pGSK3α╕åα╕ó(S9) Neuron.gif
- Fig.7A Actin1 hippo.tif
- __MACOSX/._Fig.7A Actin1 hippo.tif
- Fig.7A Actin2 hippo.tif
- __MACOSX/._Fig.7A Actin2 hippo.tif
- Fig.7A KAL hippo.tif
- __MACOSX/._Fig.7A KAL hippo.tif
- Fig.7C  pTau(S396) Neuron.tif
- __MACOSX/._Fig.7C  pTau(S396) Neuron.tif
- Fig.7C Actin neuron.tif
- __MACOSX/._Fig.7C Actin neuron.tif
- Fig.7C KAL Neuron.tif
- __MACOSX/._Fig.7C KAL Neuron.tif
- Fig.7C Tau Neuron.tif
- __MACOSX/._Fig.7C Tau Neuron.tif
- Fig.7C pTau(S202) Neuron.tif
- __MACOSX/._Fig.7C pTau(S202) Neuron.tif
- Fig.7C pTau(T231) Neuron.tif
- __MACOSX/._Fig.7C pTau(T231) Neuron.tif
- Fig.7E Actin Neuron.tif
- __MACOSX/._Fig.7E Actin Neuron.tif
- Fig.7E KAL Neuron.tif
- __MACOSX/._Fig.7E KAL Neuron.tif
- Fig.7E pTau(S202) Neuron.tif
- __MACOSX/._Fig.7E pTau(S202) Neuron.tif
- Fig.7E pTau(S396) Neuron.tif
- __MACOSX/._Fig.7E pTau(S396) Neuron.tif
- Fig.7E pTau(T231) Neuron.tif
- __MACOSX/._Fig.7E pTau(T231) Neuron.tif
