# Supplementary material for: The novel role of Kallistatin in linking metabolic syndromes and cognitive memory deterioration by inducing amyloid-β plaques accumulation and tau protein hyperphosphorylation
Source: eLife. 2025 Aug 5;13:RP99462. doi: 10.7554/eLife.99462 (PMC12324742; doi:10.7554/eLife.99462)
Supplement: Figure 7—figure supplement 1—source data 1. — Western blot analysis of GSK-3β, p-GSK-3β, tau, and p-tau (Ser9, T231, and S396) in HT22 cells infected with overexpressing Kallistatin adenovirus and control groups. [file elife-99462-fig7-figsupp1-data1.zip]

Archive with 2 entries (1 files):
- Figure 7-figure supplement-source data 1/
- Figure 7-figure supplement-source data 1/Figure 7-figure supplement-source data.png
