# Supplementary material for: The novel role of Kallistatin in linking metabolic syndromes and cognitive memory deterioration by inducing amyloid-β plaques accumulation and tau protein hyperphosphorylation
Source: eLife. 2025 Aug 5;13:RP99462. doi: 10.7554/eLife.99462 (PMC12324742; doi:10.7554/eLife.99462)
Supplement: Figure 7—figure supplement 1—source data 2. — Western blot analysis of GSK-3β, p-GSK-3β, and p-tau (Ser9, T231, and S396) in HT22 cells infected with overexpressing Kallistatin adenovirus and control groups for 24 hr, then treated with LiCl (10 mM) for 24 hr. [file elife-99462-fig7-figsupp1-data2.zip]

Archive with 32 entries (32 files):
- Fig.S7A GSK3α╕åα╕ó HT22.tif
- __MACOSX/._Fig.S7A GSK3α╕åα╕ó HT22.tif
- Fig.S7A pGSK3α╕åα╕ó(S9) HT22.tif
- __MACOSX/._Fig.S7A pGSK3α╕åα╕ó(S9) HT22.tif
- Fig.S7B GSK3α╕åα╕ó HT22.tif
- __MACOSX/._Fig.S7B GSK3α╕åα╕ó HT22.tif
- Fig.S7B pGSK3α╕åα╕ó(S9) HT22.tif
- __MACOSX/._Fig.S7B pGSK3α╕åα╕ó(S9) HT22.tif
- Fig.S7A Actin HT22.tif
- __MACOSX/._Fig.S7A Actin HT22.tif
- Fig.S7A Actin2 HT22.tif
- __MACOSX/._Fig.S7A Actin2 HT22.tif
- Fig.S7A KAL HT22.tif
- __MACOSX/._Fig.S7A KAL HT22.tif
- Fig.S7A Tau HT22.tif
- __MACOSX/._Fig.S7A Tau HT22.tif
- Fig.S7A pTau(S202) HT22.tif
- __MACOSX/._Fig.S7A pTau(S202) HT22.tif
- Fig.S7A pTau(S396) HT22.tif
- __MACOSX/._Fig.S7A pTau(S396) HT22.tif
- Fig.S7A pTau(T231) HT22.tif
- __MACOSX/._Fig.S7A pTau(T231) HT22.tif
- Fig.S7B Actin HT22.tif
- __MACOSX/._Fig.S7B Actin HT22.tif
- Fig.S7B KAL HT22.tif
- __MACOSX/._Fig.S7B KAL HT22.tif
- Fig.S7B pTau(S202) HT22.tif
- __MACOSX/._Fig.S7B pTau(S202) HT22.tif
- Fig.S7B pTau(S396) HT22.tif
- __MACOSX/._Fig.S7B pTau(S396) HT22.tif
- Fig.S7B pTau(T231) HT22.tif
- __MACOSX/._Fig.S7B pTau(T231) HT22.tif
