# Supplementary material for: The novel role of Kallistatin in linking metabolic syndromes and cognitive memory deterioration by inducing amyloid-β plaques accumulation and tau protein hyperphosphorylation
Source: eLife. 2025 Aug 5;13:RP99462. doi: 10.7554/eLife.99462 (PMC12324742; doi:10.7554/eLife.99462)
Supplement: Figure 8—source data 2. — Protein levels of p-tau (231), tau, p-GSK-3β (Ser9), and GSK-3β were tested by western blot analysis in hippocampal tissue. [file elife-99462-fig8-data2.zip]

Archive with 16 entries (16 files):
- Fig.8H Aα╕åα╕ó(1-42) hippo.tif
- __MACOSX/._Fig.8H Aα╕åα╕ó(1-42) hippo.tif
- Fig.8J GSK3α╕åα╕ó hippo.tif
- __MACOSX/._Fig.8J GSK3α╕åα╕ó hippo.tif
- Fig.8J pGSK3α╕åα╕ó(S9) hippo.tif
- __MACOSX/._Fig.8J pGSK3α╕åα╕ó(S9) hippo.tif
- Fig.8H BACE1 hippo.tif
- __MACOSX/._Fig.8H BACE1 hippo.tif
- Fig.8H GAPDH hippo.tif
- __MACOSX/._Fig.8H GAPDH hippo.tif
- Fig.8J GAPDH hippo.tif
- __MACOSX/._Fig.8J GAPDH hippo.tif
- Fig.8J Tau hippo.tif
- __MACOSX/._Fig.8J Tau hippo.tif
- Fig.8J pTau(T231) hippo.tif
- __MACOSX/._Fig.8J pTau(T231) hippo.tif
